# Supplementary material for: Automated Uniform Spheroid Generation Platform for High Throughput Drug Screening Process
Source: Biosensors (Basel). 2024 Aug 15;14(8):392. doi: 10.3390/bios14080392 (PMC11352754; doi:10.3390/bios14080392)
Supplement: Supplementary file 1 [file biosensors-14-00392-s001.zip]

Archive with 1 entries (1 files):
- biosensors-3086201-supplementary.pdf
